# Supplementary material for: Eukaryotic tRNA sequences present conserved and amino acid-specific structural signatures
Source: Nucleic Acids Res. 2022 Apr 5;50(7):4100–12. doi: 10.1093/nar/gkac222 (PMC9023262; doi:10.1093/nar/gkac222)
Supplement: gkac222_Supplemental_Files [file gkac222_supplemental_files.zip]

Archive with 4 entries (4 files):
- Revised2 Sup Mat.docx
- Sup_Data_1_Align.docx
- Sup_Data_2_2D_Struct.pptx
- Sup_Data_3 3.zip
